# Supplementary material for: How far on the road? The role of family medicine/general practice in 10 Central and Eastern European countries: A mixed-method study
Source: Eur J Gen Pract. 2025 Dec 17;31(1):2594292. doi: 10.1080/13814788.2025.2594292 (PMC12713223; doi:10.1080/13814788.2025.2594292)
Supplement: Supplemental Material [file IGEN_A_2594292_SM2077.zip]

Archive with 7 entries (6 files):
- IGEN_A_2594292_suppl_data/
- IGEN_A_2594292_suppl_data/ejgp-2025-0118-File005.docx
- IGEN_A_2594292_suppl_data/ejgp-2025-0118-File006.docx
- IGEN_A_2594292_suppl_data/ejgp-2025-0118-File007.docx
- IGEN_A_2594292_suppl_data/ejgp-2025-0118-File008.docx
- IGEN_A_2594292_suppl_data/ejgp-2025-0118-File009.docx
- IGEN_A_2594292_suppl_data/ejgp-2025-0118-File010.docx
